# Supplementary material for: Real-World Management of High Stool Output in Patients with Short Bowel Syndrome: An International Multicenter Survey
Source: Nutrients. 2023 Jun 16;15(12):2763. doi: 10.3390/nu15122763 (PMC10305686; doi:10.3390/nu15122763)
Supplement: Supplementary file 1 [file nutrients-15-02763-s001.zip]

Archive with 1 entries (1 files):
- nutrients-2418858-supplementary.pdf
